# Supplementary material for: An Oligomeric Sulfated Hyaluronan and Silk-Elastinlike Polymer Combination Protects against Murine Radiation Induced Proctitis
Source: Pharmaceutics. 2022 Jan 12;14(1):175. doi: 10.3390/pharmaceutics14010175 (PMC8777937; doi:10.3390/pharmaceutics14010175)
Supplement: Supplementary file 1 [file pharmaceutics-14-00175-s001.zip]

Archive with 2 entries (2 files):
- Supplemental Tables.xlsx
- Supplementary Figures.pdf
